# Supplementary material for: The Role of the Arabidopsis Exosome in siRNA–Independent Silencing of Heterochromatic Loci
Source: PLoS Genet. 2013 Mar 28;9(3):e1003411. doi: 10.1371/journal.pgen.1003411 (PMC3610620; doi:10.1371/journal.pgen.1003411)
Supplement: Table S1 — Summary of smRNA sequence reads in the libraries of RRP4, rrp4-i, RRP41, and rrp41-i plants. (XLS) [file pgen.1003411.s004.xls]

## Sheet: Table S1
Table S1. Small RNA sequences reads summary of exosome depletion lines.
A. Small RNA sequences features	RRP4	rrp4-i	RRP41	rrp41-i
Raw Reads	48848664	41897506	18217874	30118453
Genomic hitb (15-32nt)	23222335	20408013	8912897	17861373
Filtered Reads (FLR) c (15-32nt)	17896184	16681585	6840563	13329388
Filtered Reads (FLR) c (20-25nt)	7995398	7462442	3373336	5827569
20nt (rpmd)	56778.9	61700.1	61957.8	60374.6
21nt (rpmd)	149454	155805	169095	156558
22nt (rpmd)	42790.1	40550.2	42034.1	37602.6
23nt (rpmd)	53224.8	49404.6	55145.8	43083.3
24nt (rpmd)	115166	115729	138115	118003
25nt (rpmd)	29351	24156.8	26789.9	21575.7
20-25nt 5'-A (rpmd)	110823	118686	129360	116131
20-25nt 5'-U (rpmd)	167456	183996	206030	210829
20-25nt 5'-G (rpmd)	76642.4	78219.5	75100.3	69328.4
20-25nt 5'-C (rpmd)	91911.5	93202.2	82868.2	68293.8
B. Annotation Classes (rpmd)	RRP4	rrp4-i	RRP41	rrp41-i
Protein-coding featuresf
gene	572635 (19.6%)e	627475 (20%)	682069 (20.1%)	683551 (19.9%)
CDS	15366 (0.5%)	41821 (1.3%)	18279 (0.5%)	71252 (2.1%)
exon	595927 (20.4%)	649022 (20.7%)	705726 (20.8%)	743068 (21.6%)
mRNA	95590 (3.3%)	126446 (4%)	118597 (3.5%)	186473 (5.4%)
five prime UTR	1166 (0%)	1291 (0%)	1365 (0%)	3280 (0.1%)
three prime UTR	11952 (0.4%)	12971 (0.4%)	16126 (0.5%)	13714 (0.4%)
protein	33815 (1.2%)	62861 (2%)	43236 (1.3%)	99259 (2.9%)
pseudogene	3435 (0.1%)	3245 (0.1%)	4164 (0.1%)	3763 (0.1%)
Non-coding RNAsf
tRNA	47915 (1.6%)	48831 (1.6%)	50643 (1.5%)	52851 (1.5%)
rRNA	100604 (3.4%)	90726 (2.9%)	89173 (2.6%)	72057 (2.1%)
ncRNA	11809 (0.4%)	13583 (0.4%)	16371 (0.5%)	16889 (0.5%)
miRNA	365545 (12.5%)	397568 (12.7%)	465941 (13.7%)	446439 (13%)
snRNA	571 (0%)	509 (0%)	597 (0%)	1286 (0%)
snoRNA	724 (0%)	937 (0%)	697 (0%)	4789 (0.1%)
Transposable element	254064 (8.7%)	265853 (8.5%)	318542 (9.4%)	298024 (8.7%)
Annotated Repeatsg
Tandem repeats	88865 (3%)	85721 (2.7%)	100774 (3%)	88920 (2.6%)
Inverted repeats	122732 (4.2%)	130538 (4.2%)	161840 (4.8%)	154009 (4.5%)		`
Dispersed repeats	594212 (20.4%)	574788 (18.3%)	605038 (17.8%)	501914 (14.6%)
Totalh	2.91693e+06	3.13419e+06	3.39918e+06	3.44154e+06
a7-Day plant seedlings.
bsequences with adapter and a minimum of one perferct genomic locus
csequences with raw seqeunce count >1, sequences expressed in respective iRNAi loci were removed.
dsequences were normalized by the number of total read with perfect genomic matches (read per million = rpm)
eReads per million (percetage against total).
fsmall RNAs mapped to TAIR9 annotation information.
gTandem repeats were annotated by tandem repeat finder 4.04 program, Inverted repeats were annotated by inverted repeat finder 3.05 program, and Dispersed repeats were annotated by RepeatMasker 3-3-0.
hSome small RNAs can match more than one categoriesof the sequences listed so the sum of the numbers is bigger than the input total number.
