# Supplementary material for: The Role of the Arabidopsis Exosome in siRNA–Independent Silencing of Heterochromatic Loci
Source: PLoS Genet. 2013 Mar 28;9(3):e1003411. doi: 10.1371/journal.pgen.1003411 (PMC3610620; doi:10.1371/journal.pgen.1003411)
Supplement: Table S2 — Summary of smRNA sequence reads in the libraries of RRP41/nrpd1, rrp41-i/nrpd1, RRP41/nrpe1, rrp41-i/nrpe1, RRP41/rdr2, rrp41-i/rdr2, RRP41/dcl3 and rrp41-i/dcl3 plants. (XLS) [file pgen.1003411.s005.xls]

## Sheet: Table S2
Table S2. Small RNA sequences reads summary of exosome depletion and nrpd1, nrpe1, rdr2, and dcl3 lines.
A. smRNA sequences	RRP41 x nrpd1	rrp41-i x nrpd1	RRP41 x nrpe1	rrp41-i x nrpe1	RRP41 x rdr2	rrp41-i x rdr2	RRP41 x dcl3	rrp41-i x dcl3
Raw Reads	34564629	30812122	29475534	16851922	28799510	27830614	27305350	29370612
Genomic hitb (15-32nt)	20408748	19396657	17406070	9763622	15993118	14771888	15024746	12920539
Filtered Reads (FLR) c (15-32nt)	17045892	15179754	12997695	6594620	15751643	14193105	14267913	11241550
Filtered Reads (FLR) c (20-25nt)	5944764	5944153	4796540	2150712	4986622	4228304	4663141	5493835
20nt (rpmd)	66827.6	72917.5	62621.1	64257.1	89109.7	74719.9	85837.9	152010
21nt (rpmd)	138797	152131	129145	114997	68564.1	75087.7	88867.7	140391
22nt (rpmd)	44521	49613.2	44403.8	41654.4	47490.3	47645.2	52042	65878.2
23nt (rpmd)	34658.6	41645.5	41049.7	33484.9	41007	37530.2	39286.3	45393.8
24nt (rpmd)	36107.8	41166.9	60853.8	44207.9	35794	32937.4	31358.1	35751.7
25nt (rpmd)	27838.4	34109.8	30956.4	27529.9	34612.6	29992.1	29435.1	49282.8
20-25nt 5'-A (rpmd)	51864.8	56546.8	66974.6	92017.3	61150.4	61601.7	65598.7	109442
20-25nt 5'-U (rpmd)	132348	147941	123416	173971	126174	128367	140211	293839
20-25nt 5'-G (rpmd)	70354.8	84557.2	75175	89425.2	59004.3	56817.4	59055.7	74383.7
20-25nt 5'-C (rpmd)	94215.4	106409	103603	121874	70279.5	74498.2	62086.1	61077.8
B. Annotation Classes (rpmd)	RRP41 x nrpd1	rrp41-i x nrpd1	RRP41 x nrpe1	rrp41-i x nrpe1	RRP41 x rdr2	rrp41-i x rdr2	RRP41 x dcl3	rrp41-i x dcl3
Protein-coding featuresf
gene	481016 (23.3%)	536265 (23.2%)	473710 (20.6%)	575026 (17.4%)	302113 (19.2%)	320029 (18.8%)	292098 (17.1%)	508485 (16.5%)
CDS	5500 (0.3%)	13103 (0.6%)	8440 (0.4%)	274006 (8.3%)	36540 (2.3%)	81424 (4.8%)	36778 (2.2%)	149849 (4.9%)
exon	478384 (23.2%)	535258 (23.1%)	490683 (21.4%)	708144 (21.4%)	292795 (18.7%)	334046 (19.7%)	302669 (17.7%)	585103 (19%)
mRNA	20518 (1%)	34061 (1.5%)	59628 (2.6%)	349339 (10.6%)	50808 (3.2%)	96782 (5.7%)	76898 (4.5%)	251851 (8.2%)
five prime UTR	746 (0%)	931 (0%)	787 (0%)	1533 (0%)	869 (0.1%)	963 (0.1%)	998 (0.1%)	3099 (0.1%)
three prime UTR	9269 (0.4%)	12809 (0.6%)	11526 (0.5%)	10567 (0.3%)	3152 (0.2%)	3509 (0.2%)	3654 (0.2%)	6969 (0.2%)
protein	8845 (0.4%)	17903 (0.8%)	17917 (0.8%)	308353 (9.3%)	45410 (2.9%)	90686 (5.3%)	47864 (2.8%)	176773 (5.7%)
pseudogene	409 (0%)	588 (0%)	1138 (0%)	788 (0%)	1044 (0.1%)	716 (0%)	1682 (0.1%)	3507 (0.1%)
Non-coding RNAsf
tRNA	50872 (2.5%)	60774 (2.6%)	64203 (2.8%)	56639 (1.7%)	87222 (5.6%)	91755 (5.4%)	89455 (5.2%)	175753 (5.7%)
rRNA	124183 (6%)	136911 (5.9%)	116455 (5.1%)	110522 (3.3%)	117440 (7.5%)	110694 (6.5%)	98062 (5.7%)	99548 (3.2%)
ncRNA	9036 (0.4%)	11102 (0.5%)	8827 (0.4%)	9944 (0.3%)	13487 (0.9%)	13963 (0.8%)	15769 (0.9%)	29282 (0.9%)
miRNA	278107 (13.5%)	299029 (12.9%)	254155 (11.1%)	216095 (6.5%)	35566 (2.3%)	32435 (1.9%)	37277 (2.2%)	65061 (2.1%)
snRNA	596 (0%)	558 (0%)	399 (0%)	851 (0%)	206 (0%)	240 (0%)	176 (0%)	711 (0%)
snoRNA	550 (0%)	779 (0%)	438 (0%)	2356 (0.1%)	123 (0%)	188 (0%)	165 (0%)	1068 (0%)
Transposable element	44329 (2.1%)	49110 (2.1%)	105602 (4.6%)	81976 (2.5%)	29371 (1.9%)	29822 (1.8%)	107833 (6.3%)	220418 (7.1%)
Annotated Repeatsg
Tandem repeats	33628 (1.6%)	38214 (1.7%)	64593 (2.8%)	61281 (1.9%)	20707 (1.3%)	19135 (1.1%)	37619 (2.2%)	56283 (1.8%)
Inverted repeats	49205 (2.4%)	48695 (2.1%)	80972 (3.5%)	68421 (2.1%)	42819 (2.7%)	46895 (2.8%)	77781 (4.6%)	136189 (4.4%)
Dispersed repeats	466653 (22.6%)	517945 (22.4%)	538329 (23.4%)	474857 (14.3%)	489904 (31.2%)	425234 (25%)	478905 (28.1%)	616229 (20%)
Totalh	2.06184e+06	2.31403e+06	2.2978e+06	3.3107e+06	2.06184e+06	2.31403e+06	2.2978e+06	3.3107e+06
a7-Day plant seedlings.
bsequences with adapter and a minimum of one perferct genomic locus
csequences with raw seqeunce count >1, sequences expressed in respective iRNAi loci were removed.
dsequences were normalized by the number of total read with perfect genomic matches (read per million = rpm)
eReads per million (percetage against total).
fsmall RNAs mapped to TAIR9 annotation information.
gTandem repeats were annotated by tandem repeat finder 4.04 program, Inverted repeats were annotated by inverted repeat finder 3.05 program, and Dispersed repeats were annotated by RepeatMasker 3-3-0.
hSome small RNAs can match more than one categoriesof the sequences listed so the sum of the numbers is bigger than the input total number.
