# Supplementary material for: The Role of the Arabidopsis Exosome in siRNA–Independent Silencing of Heterochromatic Loci
Source: PLoS Genet. 2013 Mar 28;9(3):e1003411. doi: 10.1371/journal.pgen.1003411 (PMC3610620; doi:10.1371/journal.pgen.1003411)
Supplement: Table S3 — Expression profiling of known mature miRNAs in the libraries of RRP4, rrp4-i, RRP41, and rrp41-i mutant plants. (XLS) [file pgen.1003411.s006.xls]

## Sheet: Table S3
Table S3. Expression profilings of known miRNAs.
Normalized reads number (reads per million, rpm) of known miRNAs were listed.
ID	RRP4	rrp4-i	RRP41	rrp41-i
ath-miR156a	2334.69	2277.9	3698.23	2440.62
ath-miR156b	2334.69	2277.9	3698.23	2440.62
ath-miR156c	2334.69	2277.9	3698.23	2440.62
ath-miR156d	2334.69	2277.9	3698.23	2440.62
ath-miR156e	2334.69	2277.9	3698.23	2440.62
ath-miR156f	2334.69	2277.9	3698.23	2440.62
ath-miR156g	0.894045	1.13898	0.43856	1.42542
ath-miR156h	0	0	0	0.150044
ath-miR156i	0	0	0	0
ath-miR156j	2.12336	2.39785	4.82416	2.40071
ath-miR157a	1672.98	2026.49	2750.21	3016.04
ath-miR157b	1672.98	2026.49	2750.21	3016.04
ath-miR157c	1672.98	2026.49	2750.21	3016.04
ath-miR157d	65.1536	66.9001	107.447	63.8439
ath-miR158a	13419.4	18081.4	19940	23127.4
ath-miR158b	19.669	56.2297	11.4026	49.0645
ath-miR159a	4381.05	4693.74	6416.14	4646.12
ath-miR159b	2126.88	1872.84	2813.51	1713.66
ath-miR159c	0.838168	0.899195	1.75424	0.225067
ath-miR160a	177.189	183.436	243.255	191.157
ath-miR160b	177.189	183.436	243.255	191.157
ath-miR160c	177.189	183.436	243.255	191.157
ath-miR161.1	437.076	480.71	591.326	622.834
ath-miR161.2	59.7893	77.5706	108.324	125.362
ath-miR162a	159.587	174.624	225.566	165.499
ath-miR162b	159.587	174.624	225.566	165.499
ath-miR163	225.355	234.031	455.518	346.753
ath-miR164a	4.97313	7.31345	6.43222	8.32746
ath-miR164b	4.97313	7.31345	6.43222	8.32746
ath-miR164c	0.894045	1.13898	0.730934	0.6752
ath-miR165a	14691.2	14711.9	17350.2	13088
ath-miR165b	14691.2	14711.9	17350.2	13088
ath-miR166a	51296.6	55591.7	63727.1	62092.7
ath-miR166b	51296.6	55591.7	63727.1	62092.7
ath-miR166c	51296.6	55591.7	63727.1	62092.7
ath-miR166d	51296.6	55591.7	63727.1	62092.7
ath-miR166e	51296.6	55591.7	63727.1	62092.7
ath-miR166f	51296.6	55591.7	63727.1	62092.7
ath-miR166g	51296.6	55591.7	63727.1	62092.7
ath-miR167a	233.737	250.935	389.88	186.655
ath-miR167b	233.737	250.935	389.88	186.655
ath-miR167c	0.894045	1.6785	0.877121	1.50044
ath-miR167d	101.642	90.1593	124.259	92.3523
ath-miR168a	206.357	236.908	287.842	249.524
ath-miR168b	206.357	236.908	287.842	249.524
ath-miR169a	2.45862	2.63764	5.99366	3.376
ath-miR169b	0	0.599463	0.43856	0.300089
ath-miR169c	0	0.599463	0.43856	0.300089
ath-miR169d	0.223511	0.239785	0.43856	0.225067
ath-miR169e	0.223511	0.239785	0.43856	0.225067
ath-miR169f	0.223511	0.239785	0.43856	0.225067
ath-miR169g	0.223511	0.239785	0.43856	0.225067
ath-miR169g*	0	0	0	0
ath-miR169h	4.69374	3.357	5.70129	1.87555
ath-miR169i	4.69374	3.357	5.70129	1.87555
ath-miR169j	4.69374	3.357	5.70129	1.87555
ath-miR169k	4.69374	3.357	5.70129	1.87555
ath-miR169l	4.69374	3.357	5.70129	1.87555
ath-miR169m	4.69374	3.357	5.70129	1.87555
ath-miR169n	4.69374	3.357	5.70129	1.87555
ath-miR170	2.90565	2.4578	4.97035	3.45102
ath-miR171a	29.9505	30.9323	49.8497	24.3822
ath-miR171b	5.86717	5.03549	9.64833	7.12711
ath-miR171c	5.86717	5.03549	9.64833	7.12711
ath-miR172a	3.29679	1.91828	4.82416	0.975289
ath-miR172b	3.29679	1.91828	4.82416	0.975289
ath-miR172b*	1.0058	0.719356	2.1928	0.150044
ath-miR172c	0	0	0	0
ath-miR172d	0	0	0	0
ath-miR172e	0	0	0	0.225067
ath-miR173	21.3453	16.9049	29.6759	20.0309
ath-miR1886.1	0.614656	0.779302	0.877121	1.3504
ath-miR1886.2	11.1197	12.5887	18.5657	16.2798
ath-miR1886.3	0	0	0	0
ath-miR1887	0	0	0	0
ath-miR1888	0.614656	0.359678	1.02331	0.6752
ath-miR1888b	0	0.119893	0	0.150044
ath-miR2111a	0.614656	0.539517	0.43856	0.375111
ath-miR2111a*	0.670534	0.539517	0.292374	0
ath-miR2111b	0.614656	0.539517	0.43856	0.375111
ath-miR2111b*	0.223511	0.299732	0.584747	0.225067
ath-miR2112-3p	0	0	0	0.150044
ath-miR2112-5p	0.223511	0	0.43856	0.225067
ath-miR2933a	0	0	0	0
ath-miR2933b	0	0	0	0
ath-miR2934-3p	0	0	0	0
ath-miR2934-5p	0.111756	0	0	0.6752
ath-miR2936	0	0	0	0
ath-miR2937	0	0	0	0
ath-miR2938	0	0	0	0
ath-miR2939	0	0	0	0
ath-miR319a	598.228	772.469	954.161	1118.43
ath-miR319b	598.228	772.469	954.161	1118.43
ath-miR319c	45.4287	49.2759	68.4154	51.4652
ath-miR3434	0.223511	0	0	0.150044
ath-miR3434*	0	0	0	0
ath-miR3440b-3p	0	0	0	0
ath-miR3440b-5p	0.111756	0	0.292374	0.6752
ath-miR390a	161.319	168.09	253.78	201.66
ath-miR390b	161.319	168.09	253.78	201.66
ath-miR391	1.22931	1.01909	0.584747	1.20036
ath-miR3932a	0	0	0	0
ath-miR3932b	0	0	0	0
ath-miR3933	0	0	0	0
ath-miR393a	17.8809	22.7197	35.8158	22.5817
ath-miR393b	17.8809	22.7197	35.8158	22.5817
ath-miR394a	26.4861	24.578	36.8391	22.5067
ath-miR394b	26.4861	24.578	36.8391	22.5067
ath-miR395a	1.67634	3.2371	2.04662	2.32569
ath-miR395b	2.96153	5.45512	3.06992	3.82613
ath-miR395c	2.96153	5.45512	3.06992	3.82613
ath-miR395d	1.67634	3.2371	2.04662	2.32569
ath-miR395e	1.67634	3.2371	2.04662	2.32569
ath-miR395f	2.96153	5.45512	3.06992	3.82613
ath-miR396a	140.812	189.251	232.876	238.346
ath-miR396b	992.67	1108.95	1318.9	1165.84
ath-miR397a	3.5203	3.41694	2.1928	4.35129
ath-miR397b	135.783	195.545	186.388	151.695
ath-miR398a	0.838168	1.01909	1.46187	0.6752
ath-miR398b	6470.26	6172.08	8895.61	6219.42
ath-miR398c	6470.26	6172.08	8895.61	6219.42
ath-miR399a	27.7713	33.3302	63.4451	8.92764
ath-miR399b	123.434	129.724	255.827	95.0531
ath-miR399c	123.434	129.724	255.827	95.0531
ath-miR399d	1.67634	1.43871	3.50848	0
ath-miR399e	0	0	0	0
ath-miR399f	2.0116	3.2371	4.67798	0.525155
ath-miR400	15.2546	17.9839	23.6823	18.3054
ath-miR401	0	0	0	0
ath-miR402	0	0	0.877121	0.225067
ath-miR403	1018.82	1167.63	1563.91	1451.98
ath-miR404	0	0	0	0
ath-miR405a	0	0	0	0
ath-miR405b	0	0	0	0
ath-miR405d	0	0	0	0
ath-miR406	0	0	0	0
ath-miR407	0	0	0	0
ath-miR408	286.821	317.955	337.545	229.118
ath-miR413	0	0	0	0
ath-miR414	0	0	0	0
ath-miR415	0	0	0	0
ath-miR416	0	0	0	0
ath-miR417	0	0	0	0
ath-miR418	0	0	0	0
ath-miR419	0	0	0	0
ath-miR420	0	0	0	0
ath-miR4221	0	0	0	0
ath-miR4227	0	0	0	0
ath-miR4228	0	0	0	0
ath-miR4239	0	0	0	0
ath-miR4240	0	0	0	0
ath-miR4243	0	0	0	0
ath-miR426	0	0	0	0
ath-miR447a	0.838168	1.01909	1.46187	0.225067
ath-miR447a.2	34.0296	33.0904	53.3582	35.6355
ath-miR447b	0.838168	1.01909	1.46187	0.225067
ath-miR447c-3p	0	0	0	0
ath-miR447c-5p	0	0	0	0
ath-miR472	18.3279	17.0248	21.1971	23.0318
ath-miR5012	1.11756	1.31882	1.31568	1.27538
ath-miR5013	0	0	0	0
ath-miR5014-3p	0	0.179839	0	0.525155
ath-miR5014-5p	0	0	0	0
ath-miR5015a	0	0	0	0
ath-miR5016	0	0	0	0
ath-miR5017	0	0	0	0
ath-miR5018	0	0	0	0
ath-miR5019	0	0	0	0
ath-miR5020a	0	0	0	0
ath-miR5020b	0	0	0	0
ath-miR5020c	0	0	0	0
ath-miR5021	0	0	0	0
ath-miR5022	0	0	0	0
ath-miR5023	0	0	0	0
ath-miR5024-3p	1.28519	1.19893	2.04662	1.72551
ath-miR5024-5p	0	0	0	0
ath-miR5025	0	0	0	0
ath-miR5026	2.34687	2.27796	3.06992	9.07769
ath-miR5027	0	0	0	0.525155
ath-miR5028	0.335267	0.779302	0.43856	2.10062
ath-miR5029	0	0	0	0
ath-miR5628	0	0	0	0
ath-miR5629	0	0	0	0
ath-miR5630a	0	0	0	0
ath-miR5630b	0	0	0	0
ath-miR5631	0	0	0	0
ath-miR5632	0.111756	0	0	0
ath-miR5633	0	0	0	0
ath-miR5634	1.22931	0.899195	1.90043	0
ath-miR5635a	0	0	0	0
ath-miR5635b	0	0	0	0
ath-miR5635c	0	0	0	0
ath-miR5635d	0	0	0	0
ath-miR5636	0	0	0	0
ath-miR5637	0.78229	0.359678	1.02331	0.225067
ath-miR5638a	0	0	0	0
ath-miR5638b	0.335267	0.239785	0.292374	0.750222
ath-miR5639	0	0	0	0
ath-miR5640	0.502901	0.179839	1.46187	0.150044
ath-miR5641	0	0	0	0
ath-miR5642a	0.447023	0.299732	0.292374	1.42542
ath-miR5642b	0.447023	0.299732	0.292374	1.42542
ath-miR5643a	0	0	0	0.150044
ath-miR5643b	0	0	0	0.150044
ath-miR5644	0	0	0	0
ath-miR5645a	0	0	0	0
ath-miR5645b	0	0	0	0
ath-miR5645c	0	0	0	0
ath-miR5645d	0	0	0	0
ath-miR5645e	0	0	0	0
ath-miR5645f	0	0	0	0
ath-miR5646	0	0	0	0
ath-miR5647	0	0	0	0
ath-miR5648-3p	0.111756	0	0	0
ath-miR5648-5p	0.223511	0.119893	0.292374	0
ath-miR5649a	0	0.119893	0	0
ath-miR5649b	0	0.119893	0	0
ath-miR5650	0.279389	0.359678	0.292374	1.50044
ath-miR5651	18.5514	42.5619	33.623	100.98
ath-miR5652	0.223511	0.419624	0	0.450133
ath-miR5653	0.447023	0.359678	0.43856	0.300089
ath-miR5654	0.949923	0.65941	0.43856	0.150044
ath-miR5655	0	0	0	0
ath-miR5656	0	0	0.43856	0.150044
ath-miR5657	0	0	0	0
ath-miR5658	0	0	0	0
ath-miR5659	0.111756	0	0.43856	0.300089
ath-miR5660	0	0	0	0
ath-miR5661	0	0	0	0
ath-miR5662	0	0	0	0
ath-miR5663	0.223511	0.539517	0	0.600178
ath-miR5664	0	0	0	0
ath-miR5665	0	0	0	0
ath-miR5666	0	0	0	0
ath-miR771	0	0	0	0
ath-miR773	0	0	0	0.600178
ath-miR773b	0	0	0	0
ath-miR773b*	0	0	0	0
ath-miR774	0	0	0	0.225067
ath-miR774b	0	0	0	0
ath-miR774b*	0	0	0	0
ath-miR775	21.4012	20.082	25.4365	27.8332
ath-miR776	0	0	0	0
ath-miR777	3.79969	3.77662	6.72459	5.55164
ath-miR778	0	0	0	0
ath-miR779.1	0	0	0	0
ath-miR779.2	20.7866	22.4199	26.0213	30.0089
ath-miR780.1	0	0	0	0
ath-miR780.2	0	0	0	0.150044
ath-miR781	9.61099	13.7277	18.5657	25.7326
ath-miR781b	9.61099	13.7277	18.5657	25.7326
ath-miR782	0	0	0	0
ath-miR783	0	0	0	0
ath-miR822	43.6965	50.4748	55.8434	56.8668
ath-miR823	8.99633	11.9293	9.35596	27.9083
ath-miR824	11.902	16.3654	22.2204	23.9321
ath-miR825	4.24672	4.25619	6.72459	4.27627
ath-miR826	0	0	0	0
ath-miR827	176.127	153.283	207.147	43.7379
ath-miR828	0.167634	0	0	1.20036
ath-miR829.1	5.30839	11.6895	3.50848	9.22773
ath-miR829.2	0.111756	0.119893	0.292374	0.900266
ath-miR830	0	0.119893	0	0
ath-miR830*	2.0116	2.27796	4.53179	2.47573
ath-miR831	0	0.119893	0	0
ath-miR832-3p	0	0	0	0
ath-miR832-5p	0	0	0	0
ath-miR833-3p	0	0	0	0
ath-miR833-5p	0.894045	0.539517	0.43856	1.05031
ath-miR833b	0	0	0	0.150044
ath-miR834	0	0	0	0
ath-miR835-3p	0	0	0	0
ath-miR835-5p	0	0	0	0.375111
ath-miR836	0	0	0	0
ath-miR837-3p	0	0	0	0
ath-miR837-5p	0.223511	0.119893	0	0
ath-miR838	1.78809	1.37877	2.1928	1.57547
ath-miR839	2.17924	1.19893	2.1928	2.25067
ath-miR840	2.84977	2.15807	2.1928	1.95058
ath-miR841	12.796	16.0656	11.4026	33.6099
ath-miR841b	1.28519	1.79839	1.46187	2.7008
ath-miR841b*	0	0	0	0.150044
ath-miR842	1.22931	1.43871	1.60805	2.47573
ath-miR843	1.5087	2.51775	3.06992	3.52604
ath-miR844	0	0.119893	0.292374	0.150044
ath-miR844*	1.78809	3.17716	3.50848	1.87555
ath-miR845a	0.78229	0.599463	1.02331	1.72551
ath-miR845b	0	0	0	0
ath-miR846	64.6507	101.549	68.123	106.381
ath-miR847	2.57038	2.09812	3.50848	1.20036
ath-miR848	0.838168	1.6785	1.46187	1.80053
ath-miR849	0	0	0	0
ath-miR850	2.90565	2.81748	2.77755	4.80142
ath-miR851-3p	0	0	0	0
ath-miR851-5p	0.111756	0.239785	0	0
ath-miR852	0.78229	1.01909	1.60805	1.42542
ath-miR853	0.223511	0.239785	0.292374	0.375111
ath-miR854a	0	0	0	0
ath-miR854b	0	0	0	0
ath-miR854c	0	0	0	0
ath-miR854d	0	0	0	0
ath-miR854e	0	0	0	0
ath-miR855	0	0	0	0
ath-miR856	0	0	0	0
ath-miR857	1.39695	1.5586	2.33899	2.32569
ath-miR858	6.37007	6.89383	8.33265	19.8809
ath-miR858b	2.17924	2.99732	3.50848	9.07769
ath-miR859	0.111756	0.179839	0	0.525155
ath-miR860	2.45862	4.0164	5.11654	22.9568
ath-miR861-3p	9.05221	9.8312	12.7183	7.05209
ath-miR861-5p	0	0	0	0
ath-miR862-3p	0	0	0	0
ath-miR862-5p	0.111756	0	0.292374	0.600178
ath-miR863-3p	1.28519	2.27796	0.730934	4.0512
ath-miR863-5p	0	0.179839	0	0.6752
ath-miR864-3p	0	0	0	0
ath-miR864-5p	0	0.119893	0.292374	0.150044
ath-miR865-3p	0	0	0	0
ath-miR865-5p	0.111756	0.179839	0.292374	0.6752
ath-miR866-3p	0	0	0	0.225067
ath-miR866-5p	0	0	0	0
ath-miR867	0	0	0	0
ath-miR868-3p	0	0	0	0
ath-miR868-5p	0	0	0	0
ath-miR869.1	0	0	0	0
ath-miR869.2	8.8287	22.3	10.964	16.0548
ath-miR870	0	0	0.292374	0
