# Supplementary material for: The Role of the Arabidopsis Exosome in siRNA–Independent Silencing of Heterochromatic Loci
Source: PLoS Genet. 2013 Mar 28;9(3):e1003411. doi: 10.1371/journal.pgen.1003411 (PMC3610620; doi:10.1371/journal.pgen.1003411)
Supplement: Table S4 — Oligonucleotides used in this study. (XLS) [file pgen.1003411.s007.xls]

## Sheet: Table S4
Table S4. Oligonucleotides used in this study.
Oligo number	Sequences (5' to 3')	Oligomer name	Application	Size	Reference
o1725	AAAAGCTGGGGTTTTATGAATGG	Actin2	RT-PCR & qPCR	190 bp	Chekanova et al (2007)
o1726	TGGGACTAAAACGCAAAACG
o2585	ACCAACGTGCTGTTGGCCCAGTGGTAAATC	ATS15-AtSN1(A)	RT-PCR region A and chop PCR	240bp	Wierzbicki et al (2008)
o2586	AAAATAAGTGGTGGTTGTACAAGC	AtSN1-F4-AtSN1(A)
o2587	TGAGAGATTTACCACTGGGCCAACA	A205-AtSN1(B)	RT-PCR of region B	180bp	Wierzbicki et al (2008)
o2588	TGAGGAGCTCAACACATAAATGGCAATA	A206-AtSN1(B)
o2591	CCAGAAATTCATCTTCTTTGGAAAAG	A122-AtSN1	qPCR of region A	85 bp	Wierzbicki et al (2008)
o2592	GCCCAGTGGTAAATCTCTCAGATAGA	A123-AtSN1
o2720	ACTTAATTAGCACTCAAATTAAACAAAATAAGT	AtSN1-F	Chop PCR	322 bp	Onodera et al (2005)
o2721	TTTAAACATAAGAAGAAGTTCCTTTTTCATCTAC	AtSN1-R
o2669	ATCAATTATTATGTCATGTTAAAACCGATTG	solo LTR A221	RT-PCR of region A	203bp	Wierzbicki et al (2008)
o2670	TGTTTCGAGTTTTATTCTCTCTAGTCTTCATT	solo LTR A222
o2671	CATATAACCGAAGCCGAAGGATGTGAAA	solo LTR A217	RT-PCR of region B	282bp	Wierzbicki et al (2008)
o2672	CAGAAACCTAAGGAACCATTACACGCTAAACC	solo LTR A218
o2827	GGATAGAGATGAATGATGGATAATGACA	solo LTR-F A142	qPCR of region A	73 bp	Wierzbicki et al (2008)
o2828	TTATTTTGATCAGTGTTATAAACCGGATA	solo LTR-R A143
o3859	CCTCTCAATCTCCGTTTCTTATGTA	solo LTR-F	qPCR of region B	82 bp	This study.
o3860	ACCATTACACGCTAAACCAACTAGA	solo LTR-R
o3133	ATAAAACTCGAAACAAGAGTTTTCTTATTGCTTTC	solo LTR C-A211	Chop PCR	351 bp	Wierzbicki et al (2008)
o3134	TAATGGTATTATTTTGATCAGTGTTATAAACCGGA	solo LTR C-A212
o3129	AATGCATTACAAAAACCTTCTGA	Solo LTR-F	Chop PCR	446 bp	This study.
o3130	GGATTCACGATTAGAGAACGTAGA	Solo LTR-R
o2675	CGCAGCGGAATTGACATCCTATC	IGN5 A293	RT-PCR & q-PCR of region A	190bp	Wierzbicki et al (2008)
o2676	TCGGAAAGAGACTCTCCGCTAGAAA	IGN5 A294
o2736	AAGCCCAAACCATACACTAATAATCTAAT	IGN5-F A193	qPCR of region B	58 bp	Wierzbicki et al (2008)
o2737	CCGAATAACAGCAAGTCCTTTTAATA	IGN5-R A194
o2897	TTGCCCTCCTCCAATTCAT	No3-F	qPCR of ChIP	79 bp	This study.
o2898	ATGAAAATAATGAGGATGCAGAG	No3-R
o2901	TGATATATTTTTCTCAACGATTCC	No4-F	qPCR of ChIP	92 bp	This study.
o2902	ATCTTCGATCCAAACTTGAAAT	No4-R
o1027	TAGAGCTCCCTTCAATCCAAA	miR-159a	miRNA Nothern Blot		Chekanova et al (2007)
o1029	TAGATCATGCTGGCAGCTTCA	miR-167a	miRNA Nothern Blot		Chekanova et al (2007)
o1030	GTGATTTCTCTCTGCAAGCGAA	miR-173a	miRNA Nothern Blot		Chekanova et al (2007)
